# Supplementary material for: A novel risk score model for predicting mortality in heart failure with preserved ejection fraction: Insights from the CURE-HF Registry–ApHAC score
Source: PLoS One. 2025 Sep 23;20(9):e0332913. doi: 10.1371/journal.pone.0332913 (PMC12456812; doi:10.1371/journal.pone.0332913)
Supplement: S1 Table — Data are presented as mean ± SD, %, or median [interquartile range]. BNP, brain natriuretic peptide; BMI, body mass index; E/e’, the ratio of early diastolic transmitral flow velocity (E) to early diastolic mitral annular tissue velocity (e’); HF, heart failure; LA, left atrial; LVDd, left ventricular diastolic diameter; LVDs, left ventricular systolic diameter; LVEF, left ventricular ejection fraction; MRA, mineralocorticoid receptor antagonist; NYHA, New York Heart Association; RAS, renin angiotensin system; RWT, relative wall thickness; SGLT2, sodium glucose cotransporter 2. (XLSX) [file pone.0332913.s001.xlsx]

## Sheet: S1 Table
Variable	All patients (n=278)	Dead (n=73)	Alive (n=205)	p-value
Age (years)	83 [77–87]	87 [81–91]	83 [75–87]	<0.001
Female, n (%)	134 (53)	35 (48)	103 (50)	0.622
BMI (kg/m2)	21.0 [18.9–24.1]	19.7 [18.1–23.3]	21.4 [19.4–24.2]	0.006
Systolic blood pressure (mmHg)	117 [105–128]	114 [102–126]	118 [106–129]	0.153
Diastolic blood pressure (mmHg)	64 [57–73]	63 [54–71]	65 [58–74]	0.243
NYHA Class III or IV, n (%)	48 (17)	21 (29)	27 (13)	0.002
Prior HF admission, n (%)	70 (25)	27 (37)	43 (21)	0.007
Hypertension, n (%)	201 (72)	52 (71)	149 (73)	0.812
Diabetes mellitus, n (%)	77 (28)	16 (22)	61 (30)	0.199
Atrial fibrillation, n (%)	185 (67)	47 (66)	138 (67)	0.863
Medication
RAS inhibitors, n (%)	185 (67)	49 (67)	136 (66)	0.903
SGLT2 inhibitors, n (%)	13 (5)	4 (6)	9 (4)	0.705
Beta-blockers, n (%)	177 (64)	43 (59)	134 (65)	0.324
MRA, n (%)	135 (49)	41 (56)	94 (46)	0.13
Loop diuretics, n (%)	229 (82)	65 (89)	164 (80)	0.082
Laboratory data
BNP (pg/mL)	195 [94–379]	222 [130–448]	189 [84–330]	0.013
Hemoglobin (g/dL)	11.4 [10.2–12.8]	10.7 [9.6–12.0]	11.7 [10.4–13.1]	<0.001
Albumin (g/dL)	3.3 [3.0–3.6]	3.1 [2.8–3.4]	3.4 [3.0–3.7]	<0.001
Creatinine (mg/dL)	1.08 [0.84–1.47]	1.21 [0.91–1.64]	1.02 [0.80–1.36]	0.007
Echocardiographic data
LVEF (%)	62 [56–68]	63 [57–69]	62 [56–67]	0.127
LA diameter (mm)	45 [40–50]	46 [40–53]	45 [40–50]	0.233
LVDd (mm)	45 [41–50]	43 [40–49]	45 [41–50]	0.064
LVDs (mm)	29 [26–33]	28 [25–32]	29 [26–34]	0.013
LV mass index (g/m2)	121 [100–147]	121 [102–145]	121 [100–148]	0.921
RWT	0.47 [0.41–0.56]	0.49 [0.41–0.60]	0.47 [0.42–0.55]	0.29
E/e’ (mean) (n=164)	12.8 [9.8–16.3]	13.3 [9.7–19.0]	12.7 [9.9–16.2]	0.535
