# Supplementary material for: A novel risk score model for predicting mortality in heart failure with preserved ejection fraction: Insights from the CURE-HF Registry–ApHAC score
Source: PLoS One. 2025 Sep 23;20(9):e0332913. doi: 10.1371/journal.pone.0332913 (PMC12456812; doi:10.1371/journal.pone.0332913)
Supplement: S2 Table — Abbreviations are as in S1 Table. (XLSX) [file pone.0332913.s002.xlsx]

## Sheet: S2 Table
Variable	All patients (n=100)	Dead (n=24)	Alive (n=76)	p-value
Age (years)	84 [77–89]	89 [82–92]	83 [74–87]	0.001
Female, n (%)	43 (43)	12 (50)	31 (41)	0.427
BMI (kg/m2)	21.2 [19.0–24.8]	20.4 [19.1–23.1]	22.0 [18.7–25.1]	0.341
Systolic blood pressure (mmHg)	116 [102–130]	110 [101–122]	118 [105–131]	0.227
Diastolic blood pressure (mmHg)	65 [55–75]	58 [54–68]	66 [58–77]	0.018
NYHA Class III or IV, n (%)	18 (18)	4 (17)	14 (18)	0.845
Prior HF admission, n (%)	29 (29)	12 (50)	17 (22)	0.009
Ischemic heart disease, n (%)	16 (16)	8 (33)	8 (11)	0.008
Hypertension, n (%)	80 (80)	18 (75)	62 (82)	0.482
Diabetes mellitus, n (%)	35 (35)	7 (29)	28 (37)	0.492
Atrial fibrillation, n (%)	63 (63)	15 (63)	48 (63)	0.954
Medication
RAS inhibitors, n (%)	69 (69)	14 (58)	55 (72)	0.903
SGLT2 inhibitors, n (%)	2 (2)	0 (0)	2 (3)	0.422
Beta-blockers, n (%)	62 (62)	14 (58)	48 (64)	0.617
MRA, n (%)	47 (47)	9 (38)	38 (50)	0.285
Loop diuretics, n (%)	84 (84)	23 (96)	61 (80)	0.07
Laboratory data
BNP (pg/mL)	173 [81–363]	229 [139–399]	161 [75–320]	0.096
Hemoglobin (g/dL)	11.2 [10.1–13.1]	11.0 [10.0–12.1]	11.4 [10.2–13.5]	0.337
Albumin (g/dL)	3.3 [3.1–3.7]	3.1 [2.9–3.4]	3.4 [3.2–3.8]	0.012
Creatinine (mg/dL)	1.10 [0.86–1.39]	1.15 [1.02–1.48]	1.08 [0.82–1.34]	0.262
Echocardiographic data
LVEF (%)	62 [56–68]	63 [55–68]	61 [56–68]	0.936
LA diameter (mm)	45 [40–50]	45 [41–49]	44 [38–50]	0.485
LVDd (mm)	45 [41–49]	45 [39–48]	45 [41–50]	0.675
LVDs (mm)	29 [26–33]	29 [25–33]	29 [26–32]	0.842
LV mass index (g/m2)	128 [102–155]	125 [105–166]	129 [96–155]	0.84
RWT	0.49 [0.42–0.58]	0.50 [0.44–0.59]	0.49 [0.42–0.58]	0.657
E/e’ (mean) (n=164)	13.0- [10.4–17.4]	13.0 [9.7–18.4]	13.1 [10.5–16.9]	0.876
