# Supplementary material for: A novel risk score model for predicting mortality in heart failure with preserved ejection fraction: Insights from the CURE-HF Registry–ApHAC score
Source: PLoS One. 2025 Sep 23;20(9):e0332913. doi: 10.1371/journal.pone.0332913 (PMC12456812; doi:10.1371/journal.pone.0332913)
Supplement: S1 File — (XLSX) [file pone.0332913.s007.xlsx]

## Sheet: Sheet 1
Age	Sex(0: male, 1: female)	BMI (kg/m2)	SBP (mmHg)	DBP (mmHg)	NYHAⅢorⅣ	Prior HF admission	Hypertension	Diabetes melitus	Atrial fibrillation	RAS inhibitors	SGL2I	Beta blockers	MRAs	Loop diuretics	BNP	Hb	Alb	Cr	LVEF (%)	LAD (mm)	LVDd (mm)	LVDs (mm)	RWT	Eemean	LVmassIndex (g/m2)	Event
88	0	20.05	111	61	0	0	1	0	1	0	0	0	1	0	260	16.2	4	0.86	58	4.4	4.7	3	0.382979		108.420358	0
83	1	19.88	100	68	0		1	0	1	0	0	1	1	0	345.7	10.4	3	0.6	60	5.3	3.9	2.5	0.461538		93.73381288	0
78	1	14.88	102	63	0	0	1	0	1	1	0	1	1	1	378.3	11.2	3.6	0.93	53	3.7	3.9	2.9	0.230769		40.75458581	0
82	0	18.7	78	63	0	1	0	1	1	0	0	1	1	1	1031.7	11.1	3.1	1.39	55	5.6	4.7	2.9	0.446809		126.525466	1
50	0	50.69	99	82	0	0	0	1	1	1	0	1	1	1	26.3	18.8	3.9	0.95	54	4.2	5.4	4.2	0.481481		118.0698057	0
59	1	40.1	127	74	0	0	1	1	0	1	1	1	1	1	48	12.8	4.5	0.94	57	5	4.5	2.9	0.577778		129.2042922	0
91	1	21.38	93	71	0	1	0	1	1	0	0	1	1	1	467.3	11.1	3	1.36	51	4.4	4.7	3.7	0.468085		135.4482041	1
86	1	22.3	128	55	0	0	1	0	1	1	0	1	1	0	856	10.5	2.6	0.82	77	4.6	3.7	2.5	0.567568		95.12746403	0
90	0	19.91	87	38	0	0	1	1	1	1	0	1	1	1		8	3.5	1.73	57	5.1	5.1	3.6	0.372549		125.8304018	0
90	1	24.06	124	46	0	0	1	1	1	1	0	0	1	1	205.4	10	2.4	1.52	67	5.8	4	1.7	0.7	7.06019	145.4528237	1
100	1	29.69	106	67	0	1	0	0	1	0	0	0	0	1	139.2	13.7	2.8	0.6	62.8	4.6	3.7	2.6	0.756757	14.4502	116.3857968	1
86	0	19.78	99	75	0	0	0	0	1	0	0	1	0	1	313.9	14.8	2.9	1.12	60	4	3.7	2.3	0.621622	9.36194	93.54775542	0
90	1	21.47	109	54	0	0	1	0	1	0	0	1	0	1	109.8	13.9	3.6	0.97	56.3	4.4	4	2.6	0.6	145.5	122.4850691	0
73	1	19.36	103	59	0	0	0	0	1	0	0	0	0	1	408.8	12.1	3.3	0.69	64.4	4.8	4.6	2.7	0.391304		106.481477	0
86	1	18.86	107	76	0	0	0	0	1	0	0	1	0	1	179.3	13.4		0.75	57	4.9	4.9	3	0.408163		133.1808183	1
64	0	16.09	103	63	0	0	0	0	0	1	0	1	1	1	563.4	9.8		0.81	58	5.2	7.6	6	0.236842		223.8531904	0
85	1	26.38	128	46	0	0	1	1	0	1	0	1	0	1	484.6	10.8	3.6	1.96	68	4.4	3.8	2.1	0.447368		72.62168221	0
85	1		119	72	1	0	1	0	1	0	0	1	0	1	142.5	9.5	3	1.24	58	4	4.8	3.2	0.416667	8.19149	#VALUE!	0
82	1	15.74	143	83	0	0	0	0	1	1	0	1	1	1	119.9	12.3	3.1	0.51	67	3.6	4	2.5	0.525		123.1694314	0
87	1		96	60	0	1	0	0	1	0	0	1	0	1	44.8	6.9	3	0.98	68		2.9	2	0.62069		#VALUE!	0
92	1	19.59	95	55	0	1	1	0	1	1	0	0	0	1	399.1	11.3	2.9	1.12	64	4.7	3.7	2.3	0.594595		105.1443824	1
83	1	20.43	122	65	0	0	1	0	1	1	0	1	0	1	460.2	10.3	3.3	0.94	66	5	4.4	2.7	0.477273		121.3798699	0
78	1	18.58	134	67	0	0	1	0	0	1	0	0	0	0	1187.9	8.6	2.9	2.58	63.3	4	5	3.3	0.48	17.0798	173.5754684	0
78	0	23.87	110	60	0	0	0	0	1	1	0	1	1	1	100.8	13.4	3.8	1.21	74	4.3	4.2	2.6	0.52381			0
90	1	27.1	114	88	0	1	1	1	1	0	0	1	1	1	347.7	14.1	3.8	1.01	50.9	5.1	4.3	3	0.581395		135.8833259	0
88	1	24.46			0	0	1	0	1	1	0	1	1	1	209.7	10.5	3	0.8	54	4.9	4.9	2.9	0.469388		167.7825956	0
96	0	19.23	137	76	0	0	1	0	0	0	0	0	1	1	151.8	11.6	3.1	1.72	56	3.7	4.3	2.5	0.534884	14.9405	120.5212592	1
92	1	24.74	109	71	0	1	1	0	1	0	0	1	1	1	739	10.3	3.1	1.26	69	4	5.6	3.7	0.375	10.7234	149.681241	0
84	0	17.73	140	80	0	0	1	0	0	1	0	1	0	0	87.2	9.7	2.6	1.57	78	3.6	4.8	2.5	0.327083	8.67524	88.26899032	0
78	1	16.67	116	78	0	0	1	0	1	0	0	0	0	0	39.3	13.1	3.4	0.55	63	4.8	3.7	2.3	0.432432	9.58333	66.22013729	0
85	0	17.01	120	61	0	0	1	1	1	0	0	1	0	1	379	8.2	2.6	0.92	56	5	5.2	3.5	0.346154	10.9757	113.5090181	0
65	1	23.37	133	59	0	0	1	0	0	0	0	1	1	0	66.7	10.1	4.2	1	64	3.8	4.6	2.7	0.347826	10.4286	80.98176169	0
89	0	21.87	114	74	0	0	0	0	1	0	0	0	0	0	194	10	3.4	1.13	55	5.3	4.9	3.5	0.408163	15.347	106.7061469	0
79	1	20.48	120	70	0	1	1	0	1	0	0	1	1	1	246	8.4	2.8	1.59	74	4.6	5.4	3.1	0.314815	9.16364	115.0411259	1
74	0	25.14	105	57	0	0	1	0	1	1	0	1	0	1	42.9	13.4	3.5	0.82	69	5.5	4.6	2.8	0.326087	8.57375	62.41918125	0
83	0	23.75	118	63	0	0	0	1	0	0	0	1	0	0	337.4	13.7	3.2	0.96	55	4.9	5.1	3.6	0.345098	14.4786	99.96989081	0
85	1	20.73	112	58	0	0	1	0	0	1	0	1	0	1	131.1	9.5	2.4	1.17	53	4.8	5.8	4.2	0.275862		124.0430132	1
88	0	17.58	122	40	0	0	1	1	1	0	0	0	0	1	48	13	3.3	1.49	72	7.2	4.8	2.8	0.416667	7.94108	121.0363307	0
90	1	19.7	95	63	0	0	1	0	1	0	0	1	1	1	201	11.2	3.1	0.83	52	3.5	4.6	3.6	0.347826	10.9638	92.78000692	0
69	0	22.02	102	63	0	1	1	1	0	1	0	0	0	0	156.3	10.2	3.8	1.93	68	4.4	5.6	4.6	0.303571	14.7845	106.7240644	0
89	0	20.53	106	69	0	1	1	1	1	1	0	1	0	1	808.4	12.2	3.4	1.51	51	4.3	5.5	3.9	0.472727	22.6042	203.966206	1
83	0	20.54	96	52	0	1	0	0	1	0	0	1	0	1	294.5	12.2	3.6	1.77	62	4.4	4.2	2.6	0.5	12.0214	95.51458178	0
78	1	23.1	142	48	0	0	1	0	1	1	0	1	1	1	304.2	11.6	2.9	1.23	68	5.2	5	2.7	0.36	47.8506	118.7815543	0
90	1	21.78	112	52	0	1	1	0	1	1	0	1	1	1	193.6	10.8	3.7	1.19	65	5.6	5.3	3.4	0.415094	9.75	173.2422844	1
74	0	21.88	123	73	0	0	1	0	0	1	0	1	0	0	496	8.8	3.3	1.78	62	4.8	5.1	3.3	0.470588	16.5598	155.8409104	0
81	0	22.43	130	60	0	0	1	0	1	1	1	1	0	0	335.7	11.5	2.7	0.81	50	6.4	6.47	3.5	0.417311	19.4618	247.494871	1
84	1	18.72	117	62	0	0	1	1	1	1	0	1	0	0	67.9	10.5	3.2	1.15	65	3.2	2.9	1.9	0.758621	9.60713	70.13996589	0
90	1	21.78	107	73	0	0	0	0	1	0	0	1	1	1	202.3	11.3	3	0.89	51	3.4	4.2	3.1	0.547619	10.5629	119.5685268	0
87	0	31.84	110	60	0	0	1	0	1	1	0	1	1	0	611.9	10.8	3.3	1.17	74	5.3	4.7	2.7	0.382979	14.4375	79.4267771	1
75	1	25.9	133	67	0	0	1	0	1	1	0	1	1	0	396.4	12.6	3.4	0.7	63	4.7	4.6	3	0.326087	11.2444	73.75624331	0
84	1	27.6	130	67	0	0	1	1	0	1	1	0	1	1	36.6	11.7	3.8	0.75	70	4	5.3	3.2	0.358491	16.4765	127.2999075	0
87	1	21.23	112	81	0	1	1	0	1	1	0	0	0	1	645.3	10.7	2.9	1.32	75	4.7	4.1	2.3	0.390244		72.3669949	1
87	0	21.01	118	72	0	0	1	0	0	1	0	0	0	1	191.9	12.6	3.8	1.96	61	4.3	5.4	3.6	0.381481	6.81818	149.100869	0
87	1	17.11	102	60	0	1	1	0	1	1	0	0	1	1	145.4	9.2	2.9	0.66	70	5.1	4.6	2.8	0.391304	13.6324	119.7738843	0
88	1	26.61	123	63	0	0	1	0	1	1	0	0	0	0	199.7	7.2	2.7	1.53	72	4.4	5.7	3.3	0.45614	11.4817	200.107601	0
78	1	29.06	103	68	0	0	1	0	1	1	0	1	0	0	223.4	14.2	3.7	0.75	62	4.6	4.9	3	0.489796	12.8867	146.8731965	0
90	0	22.19	119	47	0	0	1	0	0	1	0	1	0	0	861	10.3	2.9	1.06	63	3.5	5	3.1	0.36	6.7267	106.5176857	0
82	1	23.22	102	72	0	1	0	0	1	0	1	1	0	1	104.8	10	2.8	0.77	57	5.9	5.2	3.6	0.153846	8.49773	47.5125475	0
68	1	17.97	121	81	0	0	0	0	0	1	0	1	0	0	780	13	3.1	1.08	75	2.9	4.4	2.5	0.454545	14.85	107.0495057	0
87	1	13.54	82	54	1	0	0	1	1	0	0	1	0	1	83.9	10.1	3.5	1.27	77.1	4.7	4.4	2.7	0.431818	6.01674	116.1629983	0
80	1	23.67	112	69	0	0	1	0	1	1	0	1	1	1	104.5	14.4	4.1	0.9	65	5	3.9	2.3	0.515385	10.5275	88.09242852	0
74	1	20.35	142	70	0	0	1	1	0	1	0	1	0	1	366.4	12.8	3.4	0.5	62	4.1	4.4	2.9	0.545455	11.3431	162.2074751	0
89	0	23.26	109	78	1	0	1	0	1	1	0	1	1	1	368.4	14	3.3	0.98	57	4.2	5	3.5	0.48	14.738	153.0330558	0
95	0	16.22	110	69	1	0	1	0	1	1	0	0	1	1	169.6	10.7	2.1	0.84	57	4.6	3.97	2.91	0.609572	10.9147	123.248427	1
71	0	27.36	119	67	1	0	1	0	0	1	0	0	1	1	59.5	12.3	3.8	0.84	57.1	4.6	5.1	3.4	0.45098	9.47947	127.3731526	0
96	1	19.71	169	81	1	0	1	0	0	0	0	1	1	1	1256	11.5	2.1	2.82	73	3.9	2.99	1.89	1.05017	29.9586	161.1182113	1
90	1	16.12	94	55	1	0	0	0	1	0	0	0	0	1					57	4.9	4.3	3	0.448837	16.4038	116.6107173	0
88	1	27.87	120	45	1	1	0	1	0	1	0	0	0	0	41	7.9	3.5	2.36	66.3	5.2	4.8	3	0.416667	11.3627	118.7551943	0
84	0	24.24	125	76	0	0	1	0	1	1	0	0	1	0	557	11.7	3	1.27	55	6.2	6.18	3.93	0.343042	14.4554	189.4350722	0
74	0	17.05	138	80	0	1	1	1	1	1	0	1	1	1	426	10.4	3.8	1.77	69	4	3.8	2.6	0.447368	11.3422	69.86327863	1
79	1	20.69	113	60	0	1	1	0	0	1	0	0	1	1	553	9.8	3.3	1.65	67	4.8	3.5	2.3	0.714286	53.0366	110.8338681	1
89	0	21.25	117	47	1	1	0	0	1	1	0	0	1	1	100.2	9.3	3.6	1.54	65	5.1	3.8	2.9	0.497368	13.2254	75.06474532	1
66	0	23.72	106	60	0	0	1	0	1	0	0	1	1	0	286.3	14.5	3.8	0.83	52	4.2	5	3.7	0.388	9.68927	91.85338591	0
84	1	19.44	86	47	1	0	0	0	1	0	0	1	1	1	1005.8	11.1	3.4	1.77	64.3	5.4	3.8	2.5	0.789474	8.85433	166.5409124	0
79	1	19.18	132	50	1	1	1	1	0	1	0	0	0	1	468.3	10.7	4.1	0.94	57	5	5.1	4.15	0.333333	27.456	129.3009464	1
74	1	19.81	106	62	0	1	0	1	1	0	0	1	0	0	114.4	9.5	3.6	0.83	55.5	4.5	4.5	3	0.466667	30.5354	124.942006	0
92	1	21.33	122	66	0	0	1	1	0	0	0	1	0	1	139.2	8.6	3.1	0.59	52.6	3.3	3.99	2.93	0.601504	16.0928	150.3062916	0
91	0	19.95	98	53	0	0	0	0	1	1	0	1	0	1		13.3	4	0.92	67.9	3.51	4.35	2.82	0.643678	14.6579	170.9545844	0
52	0	26.04	166	66	0	0	0	0	0	1	0	1	0	0	3759.9	12	2.7	6.99	50.8	4.13	5.82	4.29	0.414089	18.5761	184.4195301	0
71	1	20.36	107	52	0	0	1	0	1	1	0	0	1	1		15.6	3.1	0.63	73.8	4.62	4.21	2.42	0.43943	18.3093	94.28612175	0
85	0	19.88	102	51	1	0	1	1	1	0	0	1	1	1	226.6	11.6	3.6	1.36	62.7	5.87	4.26	2.73	0.570423		145.0431113	0
73	1	18.6	100	45	0	0	0	1	0	0	0	1	1	1	782.7	11.4	3.2	0.74	67.2	4.36	4.97	3.1	0.414487	48.3688	148.7949214	0
75	1	23.47	138	56	0	0	0	0	0	0	0	1	1	1	35.2	6.9	4	0.74	52.7	2.39	4.08	2.93	0.534314	13.9566	110.5712228	0
89	0	24.15	91	63	0	0	1	0	1	1	0	1	1	1		8.9	2.7	2.32	61.7	3.78	4.42	2.92	0.472851		99.99297499	1
74	1	26.89	114	76	0	0	1	0	1	0	0	1	1	1	230.2	14.1	3.8	0.56	62.5	4.65	4.46	3.02	0.466368	12.8559	106.7508548	0
98	1	17.94	111	64	0	0	1	0	0	1	0	1	1	1	241.5	14.7	3.4	0.61	53.5	3.71	5.19	3.75	0.579961		257.5168259	1
61	0	25.21	114	63	0	0	1	1	0	1	0	0	0	1	43.8	9.6	3.3	8.91	62.3	4.28	5.1	3.31	0.511765	26.6877	158.5579235	1
76	1	16.44	133	88	0	0	1	0	1	1	0	1	1	1	256.4	16.6	3.7	0.75	54.9	4.49	4.71	3.33	0.541401	13.7409	186.7468715	0
87	1	18.97	113	53	0	1	1	0	1	1	0	1	0	1	32.8	10.9	3.4	1.41	66.7	5.33	4.31	2.73	0.468677	13.6213	115.9697716	0
75	1	25.13	128	64	0	0	1	0	1	1	0	1	1	1		12.1	3	0.68	63.5	4.1	3.95	2.52	0.544304	9.87069	95.85485067	0
89	0	17.3	89	55	0	0	1	1	0	1	1	1	0	0	161	11.8	2.8	1.43	50.7	4.36	4.71	3.54	0.450106	16.5548	130.2644386	0
73	1	19.94	97	65	0	0	0	0	1	0	0	1	1	1	386.5	15.8	3.8	0.8	60.1	4.29	3.73	2.44	0.672922	6.3637	127.5009168	0
92	0	19.21	115	63	0	0	1	0	0	1	0	0	1	0	75.3	11.4	3.1	1	68.9	2.96	4.26	2.63	0.661972	8.93659	149.5746055	1
94	1	18	94	62	0	0	0	0	0	1	0	1	1	1	59.4	12.1	3.2	0.77	61.8	3.33	3.83	2.58	0.519582	15.256	91.36808248	0
44	0	37.09	118	68	0	0	1	1	0	1	1	0	0	0	77.8	13.5	3.4	1.73	71.6	4.98	4.77	2.63	0.620545	8.76761	131.2833647	0
89	1	19.55	82	48	0	0	1	1	0	1	1	1	0	0	484	11	3	0.68	67.5	3.77	3.91	2.46	0.672634	23.6034	144.254358	1
87	1	21.73	123	72	0	0	1	0	1	0	0	1	1	1	312.2	10.5	2.5	0.81	68.4	6.07	4.3	2.67	0.546512	7.50286	142.715701	1
85	1	16.61	102	43	0	0	1	1	0	1	1	1	0	1	84.1	12.3	3.8	0.81	52.2	3.3	4.23	3.06	0.560284	11.7939	147.7758968	0
82	0	16.65	111	76	0	0	0	0	0	0	0	1	1	1	289.5	16	3.8	0.86	54.2	3.94	4.49	3.24	0.601336		165.9876017	1
85	1	20.01	115	64	0	0	1	0	1	1	0	1	0	1	764.6	13.8	3.3	1.8	54.9	4.02	5.61	3.87	0.4082	9.32908	184.9595079	0
75	1	26.75	140	76	0	0	1	1	1	1	0	1	1	1	176.5	13.6	3.3	0.53	54.7	4.18	4.47	3.18	0.655481		177.3665631	0
78	1	27.98	137	52	0	0	1	1	0	1	0	0	1	1	45.4	11.2	2.9	0.66	69.6	4.42	5.06	3.07	0.426877	18.3036	123.151915	0
85	0	19.7	119	71	0	0	0	0	1	1	0	1	1	1		10.1	3.5	1.21	69	7.93	3.9	2.36	0.771795		148.175969	1
88	1	16.64	133	81	0	0	1	0	1	1	0	1	0	1	201.8	10.8	3.4	0.75	54.4	3.69	4.11	2.97	0.36983	11.2208	90.2940711	0
92	0	19.14	140	54	0	0	1	1	0	1	0	1	0	1	734.5	10.4	2.9	1.65	62	4.41	4.71	3.14	0.632696	22.3129	198.4616134	1
91	0	18.62	109	78	0	1	0	0	1	1	0	1	0	1	461.6	11.3	2.9	1.18	62.5	4.54	4.12	2.72	0.558252		124.0232227	0
78	1	23.03	101	56	0	1	0	0	1	0	0	1	0	0	116.1	10.9	3.9	1.06	60	4.93	3.82	2.68	0.591623	21.1882	102.591524	1
78	0	32.13	125	72	0	0	1	1	1	1	0	0	1	1	676.9	13.8	3.1	1.44	69.2	4.87	4.62	2.83	0.536797		116.9494126	1
84	1	17.9	109	65	0	1	1	0	1	0	0	1	1	1	288.6	10	2.8	1.03	61	4.77	4.76	3.02	0.430672	16.278	128.7052597	0
75	0	20.82	123	71	0	0	1	0	1	1	0	1	1	1		13	3.4	0.94	53.6	4.31	4.9	3.54	0.483673	12.145	141.0343774	0
80	1	36.2	101	70	0	0	1	1	1	0	0	1	1	1	168.2	13.9	3.7	1.31	60.6	4.1	4.44	3.01	0.504505		95.24260179	0
51	1	37.47	128	69	0	0	1	1	0	1	1	1	0	1	15.6	13.2	3.9	1.18	55.3	3.81	5.27	3.74	0.461101	12.8615	126.7148961	0
81	0	22.29	122	77	0	0	1	0	1	1	0	1	1	1	428.9	12.2		1.18	66	4.75	4.35	2.78	0.524138		109.4495841	1
84	1	13.46	147	90	0	0	1	0	1	0	0	1	1	1		12.7	3.5	0.54	66.5	3.03	4.01	2.59	0.591022	9.13671	148.7900344	0
66	0	25.39	162	95	0	0	1	0	0	1	0	0	0	1	149.3	14.1	3.3	1.07	57.3	3.81	4.63	3.24	0.578834		129.7113777	1
88	1	22.16	121	69	0	1	1	0	0	1	0	0	0	1	458.5	12.1	3.8	1.11	66.5	4.54	5.23	3.41	0.556405		246.882032	0
65	0	22.22	107	65	1	0	0	0	0	1	0	0	1	1	46.3	15.5	3.5	0.65	65	3.54	4.4	2.78	0.611364	6.8258	133.7334503	0
95	1	23.1	108	59	0	0	0	1	1	0	0	1	0	1	172.9	13.1	3.4	1.25	60.8	4.59	4.46	3.02	0.446188	18.82	119.7047876	1
84	1	17.04	115	57	0	0	1	0	0	0	0	0	0	0	289	11.2	2.8	0.52	69.4	3.35	4.22	2.49	0.540284	12.7738	165.4186319	0
83	0	19.88	145	75	0	0	0	0	1	0	0	1	0	1	416.4	9.8	3.1	2.06	60.1	5.16	5.19	3.52	0.458574	23.1088	161.0954762	0
90	1	20.05	130	48	1	1	0	1	1	0	0	1	0	1	513.8	10.8	3.2	0.58	67.4	5.34	4.63	3.13	0.395248	39.3044	114.3997738	0
74	0	25.44	140	76	0	0	1	0	1	1	0	1	0	1	118.5	9.5	3.7	1.72	61.6	5.17	5.19	3.46	0.418112	6.71236	136.6152572	0
75	0	22.94	139	65	0	1	1	1	0	1	0	1	0	0	56.9	8.9	2.4	1.59	50.9	3.66	5.42	3.94	0.450185	12.8625	174.1841238	0
94	1	20.81	162	63	0	0	1	0	0	1	0	0	1	1	102.3	7.5	2.9	0.62	65	4.17	4.7	3.04	0.468085	18.3851	154.4789357	1
87	1	23.69	123	71	0	1	1	0	1	0	0	1	0	1	140.5	12.2	3.3	0.91	65.7	5.18	4.84	3.01	0.477273		145.3951206	1
82	0	25.32	154	82	0	0	1	0	1	0	0	1	0	0	329.3	10.7	3.3	6.15	68.2	3.74	5.31	3.27	0.427495	18.1894	147.0868658	0
80	1	18.4	93	52	0	0	1	0	1	0	0	1	1	0	825.3	13.8	3.5	1.21	74.2	4.27	3.3	2.04	1.08182	14.5408	179.0050367	1
77	0	22.92	142	70	0	0	1	1	0	1	1	0	0	1	128.6	13.5	3.2	1.23	59.5	4.49	5.4	3.57	0.474074	22.4799	181.3633099	1
70	1	21	86	48	0	0	0	0	1	1	0	1	1	0	25.2	12.4	3.5	0.8	61.6	2.93	3.81	2.5	0.493438	10.6144	80.06363834	0
82	1	25.57	107	82	0	0	1	1	1	1	0	1	1	1	240.2	13.3	3.3	0.74	61.6	4.86	4.55	2.93	0.52967	11.4	138.2177004	0
80	1	30.59	97	60	0	0	1	1	1	0	1	1	1	1	20.8	11.2	3.6	0.87	67.6	4.91	4.67	2.94	0.526767	8.55944	137.373764	0
87	0	21.59	109	73	0	0	1	0	1	1	0	1	1	1		14.6	4.4	1.25	56.3	4.95	3.8	2.7	0.605263	9.42394	98.68596598	0
92	0	26.52	93	54	0	0	1	0	0	1	0	0	1	1	108.1	11	3.2	0.82	62.5	5.1	4.38	2.6	0.490868	9.29095	94.67308793	1
89	0		121	64	0	0	1	0	0	1	0	0	1	1	188.6	11.5	3.1	0.69	68.1	4.44	3.87	2.42	0.602067		#VALUE!	0
37	1	29.59	118	72	0	0	0	0	0	0	0	0	0	1	42	12.9	3.7	0.61	55	3.22	4.81	3.38	0.426195	8.81746	104.6946805	0
89	1	21.1	131	63	0	0	1	1	0	1	0	1	1	1	147.1	10.7	3.3	0.64	64.2	4.57	4.44	2.73	0.545045	21.1508	163.9519926	0
87	1	23.31	126	69	0	0	1	0	0	0	0	0	1	1	77.8	10	2.8	0.85	64	4.05	5.1	3.31	0.4	12.213	142.3918515	1
90	0	23.61	139	69	0	0	1	0	1	1	0	0	1	1		11.1		0.78	61.1	4.95	4.12	2.74	0.657767	15.5064	178.7670434	0
87	0	21.24	101	54	0	0	0	1	1	0	0	0	0	1	152.8	8.2	3.2	1.55	51.9	5.96	5.78	4.22	0.439446		217.6007628	1
86	0	24.18	121	64	0	0	1	1	1	1	0	1	1	1	40.7	12.5	3.5	1.25	66.7	4.87	4.05	2.52	0.612346		108.4317032	1
85	1	22.2	95	44	0	0	1	1	1	0	0	1	0	1	170	13.8	3.9	1.1	69.4	4.31	4.34	2.66	0.490783		109.7956266	0
79	1	25.33	112	82	0	0	1	1	1	1	0	1	0	1	115.2	13.7		0.87	67.3	4.88	4.28	2.7	0.600467	14.2594	138.0237053	0
78	1	32.41	128	68	1	1	1	1	1	0	0	0	0	1	216.7	10.4	3	1.53	51.9	5.7	5.3	3.88	0.432075	10.5991	148.9645833	0
83	1	29.98	136	84	1	0	1	1	0	1	0	1	0	1	76.7	13.2	2.8	0.95	64.8	3.9	4.12	2.68	0.43932	22.37	78.30132023	1
83	0	18.59	126	67	0	0	0	0	1	1	0	0	0	1	215.8	11.9	3.2	0.92	62.9	3.13	3.63	2.42	0.512397		65.43794828	0
83	0	16.67	142	73	0	0	1	0	0	0	0	1	1	1	270	10.6	2.7	2.66	50.1	3.22	4.67	3.53	0.539615	7.40614	167.635813	0
87	0	19.7	128	59	0	1	0	0	1	1	0	0	0	1		10.1		1.18	64.3	4.31	5.01	3.19	0.481038	10.3062	156.1374351	0
82	1	26.82	161	80	0	1	1	0	1	1	0	1	1	1		10.9	3.4	2.52	65.7	4.47	4.53	2.9	0.543046	19.7227	126.1942701	0
79	0	28.91	131	65	0	0	1	1	0	1	0	1	0	1		10.8	2.7	0.71	71.4	4.29	4.56	2.71	0.504386	22.4533	103.8692569	0
74	1	41.18	118	75	0	0	1	0	1	1	0	1	1	1		14.7		0.86	61.2	4.17	4.11	2.78	0.576642		85.70003536	0
88	1	14.29	90	46	0	0	0	0	0	1	0	0	0	1	311.7	8.9	3.2	1.09	63	3.25	4.22	2.7	0.409953	13.5253	108.6712894	0
86	1	19.31	101	58	1	1	1	0	1	0	0	1	1	1	624.4	9.5	3.2	1.47	72.4	5.23	4.86	2.92	0.446502		154.6342773	0
68	1	18.47	125	44	0	0	1	0	1	1	0	0	1	1	929.2	11.1	3.3	0.59	66.7	3.99	3.98	2.45	0.525126	20.9524	114.6947553	0
79	0	23.5	129	79	0	0	0	0	1	0	0	1	0	1	170	12.8	3.6	0.89	60.7	5.05	4.95	3.43	0.391919	9.08246	107.5712911	0
81	1	18.24	102	51	1	0	0	0	1	1	0	1	1	1	436.9	6.9	3.5	0.87	69.4	5.03	4.07	2.5	0.427518		82.51201361	1
66	1	23.19	142	52	1	0	0	0	0	0	0	1	1	0		13.6	3.7	0.65	52.9	5.79	5.98	4.3	0.441472	12.1457	222.2681509	0
75	0	20.74	111	67	0	0	0	0	1	0	0	1	0	1	77	13.5	3.3	1.07	56.9	4.31	3.95	2.72	0.622785	11.2267	107.4827207	0
68	1	21.93	124	77	0	0	1	0	0	1	0	1	0	0	196.7	11.4	3.3	0.37	50.4	3.99	4.89	3.7	0.357873	14.2755	104.6450728	0
80	1	22.14	117	50	0	1	0	0	1	0	0	1	0	1	25.4	10	3.6	1.15	68.9	5.29	4.4	2.81	0.561364	17.5824	147.5307238	0
93	1	28.87	165	90	0	0	1	0	1	1	0	1	1	1	910.2	12.8	3.2	1.13	54.3	4.81	5.26	3.72	0.570342	18.7779	232.6114368	0
86	1	23.33	132	58	0	0	0	1	1	1	0	0	1	1	69.7	9.9	3.2	0.77	59.8	3.99	4.35	2.96	0.517241	11.715	118.9365084	0
83	0	18.01	127	68	0	1	1	0	1	0	0	0	1	1	98.3	12.2	3.9	1.18	64.1	5.42	6.11	3.8	0.371522		207.2731086	0
92	0	16.43	136	82	0	1	1	1	1	0	0	0	0	1	1333.3	12.4	2.9	1.17	61.6	5.1	3.91	2.63	0.639386	12.2937	126.9786109	1
78	0	23.54	123	59	0	0	1	0	1	1	0	0	0	1		9.8	2.9	1.11	62	7.5	4.5	3.2	0.644444		155.2519901	0
86	0	23.32	124	63	1	0	1	0	1	1	0	1	0	0	3902.3	11.2	2.1	0.59	67	4.8	4.3	2.9	0.651163		142.2395228	0
76	0	0			1	1	0	0	0	1	0	1	0	1		8.8	2.9	1.82	69	5.7	5.8	3.5	0.437931			1
82	0	19.47	112	65	1	1	0	0	1	0	0	1	0	1		14.4	3.5	1.51	53	4.96	3.5	2.51	1.26857	19.1705	260.4509672	0
81	1	20.99	123	55	0	0	1	0	0	0	0	0	1	1	115.9	9.9	3.5	0.9	64.5	3.6	3.8	2.3	0.618421	13.3658	114.2155056	1
79	0	22.98	124	63	1	0	1	1	0	1	0	0	0	1	60.3	12.8	2.8	1.41	60.1	3.8	3.56	1.7	0.646067		80.97314487	0
69	1	27.44	104	64	0	0	1	0	1	1	0	1	1	1		13.4	3.9	0.89	55	3.5	4	2.9	0.55		86.85336306	0
81	1	21.01	124	65	0	0	1	0	1	0	0	0	0	1		11.8	3.6	1.05	59.9	4.9	3.4	1.8	0.764706		119.9853077	0
85	1	27.28	114	59	1	1	1	0	1	1	0	1	0	1	390.1	10.9	2.4	1.21	57.9	6	4.6	3	0.347826			1
83	1	24.2	124	85	0	0	1	1	1	1	0	0	0	1	69.8	9.5	2.6	1.3	61	3.9	4.4	3.1	0.581818	15.2475	146.4481833	0
80	0	17.57	158	67	0	0	1	1	0	0	0	1	1	1	267	11.3	3.7	2.6	57	4.1	4.38	2.92	0.490868		107.505598	0
73	0	24.24	88	40	1	0	1	0	1	1	0	1	1	1	442	11.8	3.3	0.9	58.8	5.84	6.09	4.15	0.423645	15.575	229.0205705	0
83	1	24.8	110	57	1	1	1	0	1	1	0	1	0	1	446	10.7	3.5	1.5	65	4.2	4	2.2	0.4525		81.77142752	1
96	0	18.02	103	50	0	0	1	0	0	0	0	0	0	1	274	9.9	2.8	1.5	69	4.05	4.52	2.94	0.39823	10.4764	105.4694637	1
92	0	23.05	150	53	0	1	1	1	0	1	0	0	1	1	109	11.9	3.7	1	77.5	4.35	5.08	2.69	0.438976	24.1675	179.1002886	0
93	1	18.81	110	62	0	0	1	0	1	0	0	0	1	1	68.9	11.5	3.3	2.4	65.5	3.22	3.67	2.47	0.474114	6.52724	74.15506744	0
90	0	19.03	92	55	0	1	1	0	1	1	0	1	0	1	217	11.5	3.1	1	87.8	4.71	2.75	1.39	0.869091	10.6355	59.35143611	1
79	1	31.66	116	76	0	0	1	1	0	0	0	0	1	1	48.3	11.7	3.7	1.3	65.7	3.73	6.62	4.31	0.336858	12.8917	250.5791644	0
75	1	20.25	149	80	0	1	1	0	1	0	0	1	0	0	199	11.4	3.7	0.8	69	4.8	3.81	2.35	0.496063		92.51495693	0
78	1	24.14	108	61	0	0	1	0	1	1	0	1	0	0	235	11.5	3	0.5	60	4.2	4.45	3.16	0.435955		109.3425552	0
83	0	29.03	97	58	0	0	1	0	1	1	0	1	0	1	48.1	13.9	3.6	1	59	5	3.9	2.5	0.776923	13.8411	122.1953215	0
83	0	22.95	96	62	1	0	1	0	1	1	0	1	0	1	328	13.3	4	1.1	59	4.4	4.5	3.5	0.555556		123.9002781	0
86	1	18.09	104	50	1	0	1	0	0	0	0	0	0	1	105	8.2	3.1	1	72	5.1	3.2	1.6	0.796875		108.8756279	0
78	0	34.78	144	82	0	0	1	1	0	1	0	0	0	0	42.9	15.7	4.2	0.8	67.3	4.03	5.26	3.51	0.526616		153.4808275	0
79	0	24.84	162	70	0	1	1	1	1	1	0	1	1	1	87.8	12.1	3.2	2.1	68.8	4.92	5.16	2.79	0.515504	19.0256	168.55056	0
86	1	23.92	92	54	0	0	1	1	1	1	0	1	0	1	105	9.4	3.3	2.4	61.9	4.47	4.95	3.16	0.319192	16.9697	88.68416716	0
86	0	20.47	154	90	0	1	1	0	1	1	0	1	1	1	413	14.6	3.6	0.9	54.2	4.21	4.94	3.55	0.427126	25.4167	122.6696168	0
75	0	25.04	90	53	1	1	0	0	1	1	0	1	0	1	150	7.8	3.1	1.7	57.4	5.3	5.51	3.9	0.310345		101.765344	1
84	1	21.72	141	69	0	0	1	0	0	1	0	0	1	1	92.3	10.2	2.8	0.7	61.7	4.6	5.1	2.8	0.394118	10.7035	130.8855001	1
94	1	14.88	109	65	0	1	0	0	1	0	0	0	1	1	107	10.9	3.3	0.9	78.6	3.26	3.81	1.44	0.459318		89.67147014	0
70	0	21.5	118	74	0	0	1	0	1	1	0	1	1	1	381	15.5	3.6	1.2	52.4	3.63	4.88	3.73	0.506148		156.7986689	0
62	1	24	122	72	0	0	1	1	0	1	0	0	1	1	131	12.2	2.8	1	51.2	2.79	4	2.69	0.495		86.02006013	0
89	0	18.9	120	69	0	0	0	0	0	0	0	0	0	1	289	6.4	2.2	1	61.9	3.75	5.09	3.28	0.420432	7.1552	147.3053242	0
84	0	29.76	131	81	0	1	0	1	1	1	0	1	0	1	307	13.9	3.8	0.9	76.2	3.43	4.15	2.4	0.46747	12.0312	66.4968121	0
85	1	22.83	105	58	0	1	1	0	0	1	0	0	0	1	90	10.3	3.6	1.1	59	4.2	4.39	3.04	0.384966		87.29334067	0
88	1	19.31	136	64	0	1	1	1	0	0	0	1	0	1	765	8.1	3.1	3.5	52.4	4.47	4.84	3.53	0.543388	27.5685	194.2793634	1
73	0	18.37	139	58	0	0	1	1	1	0	0	0	0	1	18.1	11.1	3.2	0.9	76.9	4.2	4.81	2.66	0.52183	18.6696	174.5445612	0
75	0	16.54	116	85	1	0	0	0	1	1	0	1	1	1	138	12.6	3.2	1.2	56.1	2.7	3.69	2.62	0.479675	12.6527	62.27410329	0
83	0	20.57	162	68	0	0	1	0	0	0	0	1	0	1	769	9.2	2.9	1.9	56.8	3.43	3.59	2.44	0.640669	11.2505	87.92332021	0
90	1	25.8	110	58	0	0	1	0	1	1	0	0	0	1	339	10.3	3.1	3.9	67.4	4.16	3.37	2.3	0.768546	11.8904	99.89498309	1
95	1	16.65	122	69	0	0	1	0	1	1	0	1	1	1	153	10.1	3.3	1.2	68	3.7	3.72	2.65	0.483871	11.9911	82.71975469	0
89	0	26.3	103	64	0	0	1	0	1	0	0	1	0	1	203	12.1	3.1	2.1	69.2	4.7	4.15	2.69	0.428916		71.42784938	0
91	1	23.59	130	87	0	0	1	0	1	1	0	0	1	1	177	11	2.5	0.5	70.3	2.48	5	3.23	0.554		242.1375794	0
69	0	29.41	103	64	0	1	1	1	1	1	0	1	0	1	73.9	7.2	3.5	1	74.4	4.51	5.08	2.49	0.417323		104.9496446	0
96	0	19.65	131	69	0	0	1	0	0	0	0	0	0	1	121	12.2	3	1.5	72.3	2.43	3.93	2.27	0.625954	13.7326	120.5774971	1
88	0	22.89	139	81	0	0	1	0	0	0	0	0	0	1	190	11	2.6	1.1	53	3.3	4.16	3.08	0.442308		80.33424743	0
79	0	27.99	134	82	0	0	1	0	1	1	0	0	0	0	198	14.5	3.7	1.1	63.2	4.43	6.18	4.34	0.462783	20.8702	225.7555591	0
82	0	20.8	110	58	0	0	1	1	1	1	0	1	0	1	165	10.3	2.9	1	50.9	4.74	4.47	3	0.597315	12.641	161.4376521	0
90	1	21.58	121	74	0	0	1	0	0	1	0	0	0	1	77.1	11.9	3	0.4	67.9	3.87	2.84	1.95	0.830986	12.4146	73.2122248	0
77	0	23.8	100	66	0	0	1	0	0	1	0	1	1	1	136	16.1	3.5	0.9	62.6	3.78	4.16	2.58	0.502404		86.09751493	0
79	0	28.93	127	82	0	0	1	1	1	1	0	0	0	1	389	16.2	3.6	1.3	50.8	3.49	5.62	4	0.343416	10.581	120.9398754	0
90	1	18.07	116	77	0	0	1	0	1	0	0	1	1	1	382	9.7	2.7	1	76.5	3.75	3.54	2.15	0.545198	15.3483	81.42634122	1
78	0	28.23	138	52	1	0	1	1	0	0	0	0	0	1	461	8.9	3	2.4	71.9	2.65	4.97	2.88	0.438632	14.2544	114.2433362	0
89	0	20.76	122	50	0	0	1	1	1	1	0	0	0	1	162	10.8	3.9	1.4	68.3	3.99	5.84	3.66	0.342466	12.1269	142.8902481	1
74	0	26.43	106	67	0	1	1	0	1	1	0	1	0	1	644	15.4	3.3	1.34	69	5.74	4.75	2.6	0.492632	13.2836	114.6702486	0
87	0	19.71	150	92	0	0	1	1	1	0	0	0	0	0	465.7	10.2	3.4	1.07	64	3.92	4.46	2.92	0.408072		86.61740185	0
81	1	26.53	91	61	1	0	1	0	1	1	0	1	1	1	348	14	3.1	1.06	59.9	4.37	3.59	2.31	0.579387	17.3804	106.0414764	1
79	0	18.98	118	62	0	0	1	1	1	1	0	1	0	0	319	16.1	3.7	1.27	55.5	4.61	4.16	2.97	0.483173		82.54423529	0
91	1	17.75	87	58	0	0	0	0	1	0	0	1	1	1	395	14.5	3.8	0.85	67.6	4.43	3.52	2.23	0.616477		114.4777311	1
87	1	22.16	134	73	1	0	1	0	1	1	0	1	1	1	321.4	12.5	3.8	1.15	57.3	4.12	4.39	3.08	0.578588		127.4182758	0
89	1	17.96	115	78	0	0	1	0	0	1	0	1	1	1	112.6	12.2	3.6	0.75	80.4	2.89	3.43	1.78	0.588921		78.72147229	0
68	0	22.56	119	79	0	0	1	1	0	1	0	1	1	1	80.1	18.6	4.5	0.92	56.8	4.2	4.37	3.01	0.491991	7.07143	106.1596224	0
65	0	19.62	124	79	0	0	0	1	1	1	0	0	0	1	307	11.6	2.7	0.63	70	4.74	4.97	2.84	0.354125	10.5522	101.705195	0
89	1	16.86	126	74	1	0	0	0		1	0	0	1	1	137.6	11.3	2.6	0.41	61	1.74	4.33	2.93	0.383372		112.5648015	1
79	0	15.2	102	68	1	0	1	0	1	1	0	1	0	0	144.6	9.4	3	1.53	59.3	4.28	3.92	2.71	0.40051		69.46519551	1
85	1	22.45	107	90	0	0	1	0	1	1	0	1	1	1	79.5	10.2	3.7	1.33	70	4.91	5.01	2.46	0.417166		153.2524708	0
67	0	16.23	129	84	1	0	1	1	0	1	0	1	1	1	329.5	9.2	2.6	1.41	54	3.69	4.79	3.33	0.448852	7.83883	127.3346144	0
84	0	18.38	126	48	0	0	0	0	1	1	0	1	0	1	215.8	11.1	3.8	0.6	61.4	4.9	4.39	2.96	0.396355		93.28869602	0
85	0	23.3	114	62	0	1	1	1	1	1	0	1	0	1	96.3	11.5	3.4	1.55	55	4.43	4.51	3.36	0.430155	7.88462	92.08524034	0
67	1	21.25	124	58	1	0	1	1	0	1	1	1	1	0	83.2	13.4	4.2	0.72	50	3.51	4.36	3.32	0.458716	18.0388	101.2488278	0
85	0	23.19	92	57	1	1	1	0	1	1	0	0	0	1	108.4	12.7	3.4	0.91	56	6.24	5.01	3.38	0.518962	10.2463	147.3712088	1
85	1	27.77	103	68	1	0	1	0	1	1	0	1	0	1	131.7	14.6	3.5	1.08	63.8	4.29	4.4	2.89	0.545455	18.2253	134.3325452	0
93	0	19.07	112	59	1	0	1	0	0	1	0	0	1	0	58.9	10.7	2.2	1.44	71	2.53	2.85	1.55	0.684211	23.1111	45.32599939	0
92	1	15.6	133	66	1	0	1	0	1	0	0	0	1	1	244.3	10.9	2.8	0.92	61	4	4.6	2.57	0.367391	14.3579	113.5313596	1
79	1	29.17	152	64	0	0	1	1	0	1	0	1	1	1	65.7	11.8	3	1.14	65.7	4.71	4.48	2.67	0.627232	18.0462	155.592439	0
88	0	20.99	100	58	0	0	1	0	1	1	0	0	1	1	327	10.4	3.2	1.14	66.8	5.17	4.49	2.58	0.380846	13.85	88.58444352	0
81	1	16.98	97	66	0	0	1	0	1	0	0	1	0	1	775	10.4	3.2	0.98	50.2	5.3	3.7	2.8	0.486486	31.2057	81.32071114	0
79	0	23.15	119	52	0	0	1	1	1	1	0	1	1	1	163	12.2	3.4	1.18	56.8	5.24	4.51	2.81	0.492239	8.08798	105.7457711	1
85	0	19.78	123	77	1	1	1	0	0	1	0	1	1	1		12.9	3	0.9	66	3.94	3.67	2.23	0.711172	7.69107	107.1354792	0
91	1	15.48	120	78	0	0	0	0	1	1	0	1	0	1	286	12.5	3.1	0.94	57	4.15	3.91	2.61	0.544757	9.80006	108.1803041	1
70	0	24.65	94	51	1	0	1	0	0	1	0	1	0	1	29.7	12.7	3.2	0.91	60.5	4.24	4.31	2.9	0.480278		79.96520802	0
86	1	14.87	130	84	0	0	1	0	1	1	0	1	0	1	486	10.8	2.5	1.07	60.3	4.01	3.73	2.53	0.453083		66.51598972	0
77	0	20.39	123	68	0	0	0	1	1	1	0	1	0	1	68.9	12.5	3.4	1.18	55.4	3.6	4.5	3	0.4	10.5712	84.59374993	0
82	0	20.55	127	87	0	0	1	0	0	1	0	1	0	1	183	12.5	3.2	1.22	56.7	4.4	5.08	3.48	0.431102	9.9569	143.6794322	0
85	0	16.54	114	69	0	0	0	0	0	1	0	1	0	1	214.5	11.2	3	1.03	60.2		4.85	3.09	0.501031	10.7362	149.6836194	0
87	0	20.55	118	76	0	1	1	0	1	0	0	0	0	1	447	10	3.3	2.41	58.5	4	4.79	3.35	0.448852	10.2699	136.8284526	0
79	1	25.63	130	75	0	0	1	0	1	0	0	1	0	0	578.7	12.6	3.9	1.04	58.7	4.51	3.8	2.64	0.513158		81.81982819	0
87	0	19.71	124	70	0	1	1	0	1	1	0	1	0	1	500.7	18.8	2.9	1.15	62		4.68	3.27	0.482906	9.73171	125.5608803	1
91	1	20.74	134	71	1	0	1	0	0	1	0	0	0	1	172.6	8.7	2.9	1.91	51.2		5.96	3.94	0.401007	14.7275	239.3369325	0
83	0	19.77	162	70	0	0	1	0	0	1	0	1	0	1	186.1	10	3	5.46	66.3		4.92	2.9	0.587398		180.0637482	1
91	1	16.41	95	47	0	0	1	0	1	0	0	0	0	0	153.4	9.6	2.9	0.74	66.8	4.14	4.08	2.2	0.468137	9.63049	111.9926206	1
87	0	20.83	154	79	0	1	1	1	1	1	0	0	0	1	279.5	12.6	4	0.95	61.6	4.89	4.73	2.78	0.458774	12.4496	121.4723409	0
82	0	19.36	92	49	0	0	1	0	1	1	0	1	1	1	408.9	13	3.8	0.82	61.3	3.8	3.65	2.41	0.819178	20.0507	134.6075966	0
86	1	24.7	133	63	0	0	1	0	0	1	0	1	1	1	41	13.9	4	0.74	67.9	4.6	4.4	2.8	0.590909	17.603	148.4910896	0
83	1	22.96	107	58	0	1	1	1	0	1	0	1	0	1	130.1	10.6	3.8	1.8	51.6		3.95	3.01	0.503797	12.12	94.31612693	0
74	0	17.89	107	70	0	1	0	0	1	1	0	1	0	1	108.7	10.3		1.12	70.3		4.38	2.65	0.486301		102.8741289	0
86	0	18.76	103	58	0	1	0	0	1	0	0	1	0	1	343.3	9.1	3.4	0.9	59.3	5.2	4.29	2.86	0.496503		111.1451031	1
90	1	19.85	156	81	0	0	1	0	1	1	0	1	0	0	65.8	12.4	3.3	0.81	65.5	4.02	4.39	3.11	0.510251	11.5	133.3233908	0
84	1	14.18	120	52	0	0	1	0	1	1	0	1	0	0	216.2	9.6	3	0.92	66.38	4.03	4.37	2.96	0.443936		134.5576929	0
80	1	20.7	108	54	0	1	0	0	1	1	0	1	0	1	490.5	12.5	3	0.91	69.9		5.32	3.72	0		4.394682739	0
82	1	19.21	116	67	0	1	0	0	1	0	0	1	0	1	454.4	9.3	3.3	1.06	58.5	5.56	4.96	3.2	0.383065		147.8137574	1
91	0	20.41	132	51	0	0	1	0	0	1	0	0	0	1	256	15	5.6	1.12	52.5	4.1	5.5	3.7	0.418182	9.1429	173.2160249	0
98	1	20.18	122	54	0	0	1	0	0	0	0	1	0	1	74.7	9.8	2.9	1.15	65	4.9	4.7	2.5	0.319149	13.9267	101.8075909	1
87	0	21.36	108	45	0	0	1	0	0	1	0	0	1	1	17.9	11.6	3.8	2.18	69	3.5	4.1	1.9	0.512195	5.67218	98.92004901	0
85	1	19.85	84	52	0	0	1	0	1	1	0	0	0	1	25.4	14.8	3.5	0.87	69	3.4	3.8	2.4	0.526316	9.67499	93.98710917	0
90	0	29.96	119	79	0	0	1	0	1	1	0	0	0	1	73	12.2	3.1	1.51	54.4	4.3	4.7	2.9	0.595745		155.2282335	0
93	1	15.27	110	59	0	1	1	0	0	0	0	0	1	1	101.7	11.8	3.1	1.15	58.1	4.6	4.7		0.468085	13.0251	164.8521559	1
80	1	20.83	100	70	0	0	0	0	1	0	0	0	0	0	312.6	13.8	4.1	1.09	51.9	4.8	3.8	2.8	0.394737	13.7542	62.32738377	0
83	0	18.06	122	52	0	0	1	1	1	0	0	0	0	1	866.4	8.3	2.1	1.34	52	5	6.1	4.5	0.278689		154.8117821	0
86	0	22.48	115	64	0	0	1	1	0	0	0	1	1	1	91.5	13.9	2.7	1.02	61	3.5	5.8	4.8	0.344828	6.47958	151.5343641	0
90	1	21.28	132	56	0	0	1	1	0	0	0	0	0	1	431	9.3	3.4	2.75	70	4.7	5.1	3.5	0.392157	22.0683	149.0465122	0
91	0	22.68	120	58	0	0	1	1	1	1	0	0	0	1	84.4	11	3.4	1.24	76	5.3	4.9	2.9	0.44898	10.7975	134.2344107	0
87	1	15.42	98	58	0	0	1	0	1	1	0	1	1	1	228.9	10.1	3.1	0.63	51	3.7	4.1	3.1	0.536585		125.153323	1
76	0	22.8	97	43	0	1	1	0	1	1	0	1	0	1	448.1	10.9	2.9	2.63	68	4.8	5.6	3.5	0.517857	18.6829	216.3406671	0
37	0	25.04	138	90	0	0	1	1	0	1	0	0	0	0		15	4	0.9	57	4.7	5.7	1.6	0.473684	12.9937	209.2025208	0
75	0	27.27	99	64	0	1	1	0	1	1	0	1	1	1	66.2	14	3.6	1.29	51	5.7	4.6	3.4	0.673913	11.3929	170.6945838	0
91	1	30.22	115	72	1	0	1	1	0	1	0	1	0	1	62.6	11.1	3.9	3.04	72	4.3	4	3	0.7	13.3333	139.3614585	0
83	1	23.43	117	46	0	0	1	0	0	1	0	1	1	1	54.1	9.6	2.6	1.7	68	3.5	4.1	1.9	0.634146	15.1325	123.0700758	1
84	0	23.39	110	59	0	0	0	0	0	1	0	0	0	0	30.3	12.3	4	1.15	55	4.5	5.1	3.3	0.45098	10.7469	143.6312582	0
90	0	26.05	150	68	0	0	1	0	1	0	0	0	1	1	77.4	11.7	3.1	0.83	69	4.4	4.7	3.2	0.510638	8.87269	139.7652303	1
79	0	19.68	98	78	0	0	1	1	1	1	0	1	1	1	52.2	12.4	3.8	1.08	55	6.7	5	2.9	0.82	8.88709	321.4096083	0
92	1	18.76	106	60	0	0	1	0	1	1	0	0	1	1	84.9	10	3.2	0.84	65	5.1	4.1	2.6	0.780488	15.0298	201.9130178	0
92	0	18.18	97	52	0	0	0	0	1	0	0	1	1	1	578.5	15.2	2.2	1.61	53	3.4	3.5	2.6	0.8	9.69621	123.3695788	1
86	1	24.65	95	54	0	0	1	0	1	1	0	1	0	1	458.5	12.7	3.5	2.32	68	7	4.1	2.5	0.682927	13.1409	158.9595881	0
81	0	19.16	112	51	0	0	1	0	0	1	0	0	1	1	149.8	11.5	2.9	1.83	55	4.4	4.5	3.4	0.555556	12.8774	135.042488	0
65	0	19.76	125	67	0	0	1	1	0	1	0	0	1	1	468.9	13.7	2.7	1.46	58	4	5.4	3.8	0.5	19.1953	180.7323789	0
88	0	18.76	84	54	0	0	1	0	0	1	0	1	1	1	109.5	12.5	3.2	0.87	76	3.4	3.6	2.2	0.944444		186.5521598	1
92	1	22.83	131	65	0	0	1	0	1	0	0	0	0	1	59.2	13.6	3.7	0.71	63	5.8	4.9	3.4	0.428571	9.46595	139.6662734	0
80	1	22.8	125	64	0	1	1	1	1	1	0	0	1	1	204.9	12.3	4.5	1.54	66	4.7	4.2	2.6	0.642857	35.3427	153.6675834	0
82	1	23.74	121	60	0	0	1	0	1	1	0	1	1	1	451.2	10.7	3.5	2	57.9	5.4	3.8	2.7	0.5	19.6212	82.61289499	0
88	1	27.11	140	78	1	0	1	0	1	1	0	0	0	1	71.8	10.4	2.7	1.39	64	6.42	4.96	2.97	0.566532		198.4552421	0
51	1	18.49	132	77	1	1	1	0	0	1	0	1	1	0	96	9.7	3.4	1.61	51	4.52	4.03	2.6	1.16377		354.7210859	0
89	0	20.17	135	74	0	0	0	0	0	0	0	0	0	1	33	13.1	3.1	1.48	63.5	3.4	4.38	2.88	0.593607		135.4333851	0
81	1	28.27	98	50	1	0	1	1	1	1	0	0	0	1	53.1	12	3.6	0.51	60	5.14	4.62	2.85	0.489177		114.139657	0
70	0	23.11	110	54	1	1	0	0	0	1	0	0	1	1		9.9	3.4	2.37	58.1	3.48	4.58	3.18	0.262009		57.94547103	0
66	0	22.83	92	54	0	1	0	0	1	0	0	0	1	1	493.3	10.9	3.5	1.19	64.87	4.94	4.43	2.86	0.397291	9.40065	76.98370921	1
98	0	25.84	129	57	1	1	1	1	0	1	0	0	0	1	274.1	9.9	3.2	1.89	55	4.82	4.75	3.25	0.505263		146.4372135	0
72	1	17.4	109	66	1	1	1	0	0	1	0	1	1	1	364.6	8.1	3.5	0.49	62.9	3.59	3.38	2.26	0.594675		75.85185169	1
89	1	18.42	112	61	0	1	0	0	1	1	0	1	1	1	42.9	11.3	3.6	1.32	76.6	6.42	4.65	2.54	0.507527	14.072	161.3821562	0
75	0	25.61	131	58	0	0	1	0	1	1	0	0	0	0	21.5	12.2	3.7	0.88	66.4	4.53	5.78	3.63	0.3391		123.984518	0
51	1	17.33	119	83	0	0	0	0	1	0	0	1	0	1	415.1	11.5	3.5	0.48	50	3.95	4.31	3.07	0.436195	10.4469	99.65887696	0
73	0	21.99	117	62	0	0	1	1	0	1	1	1	0	1	196.2	12.4	3.5	1.05	79.9	4.75	4.95	2.54	0.420202		120.8270599	0
86	0	19.14	115	83	0	1	0	0	1	0	0	0	1	1	371.7	9.8	2.8	1.67	59.2	5.87	5.24	3.58	0.396947		142.3296969	0
92	1	24.53	102	45	1	1	1	1	0	1	0	1	0	1	380.7	11	3.2	1.07	88.7	5.59	4.49	1.85	0.52784		135.9843951	1
60	0	28.73	111	73	0	0	1	1	0	1	1	1	1	1	265	15.9	4.2	1.14	56.2	4.31	5.33	3.75	0.369606		102.4800423	0
85	1	19.23	138	71	0	0	1	0	1	1	0	1	0	1	144.8	11.4	3.1	0.49	60.4	5.6	3.96	2.7	0.618687		131.709596	0
56	0	27.36	155	105	0	0	1	1	0	1	0	1	0	1		14	3.4	2.05	52	4.26	5.32	3.89	0.443609		133.622412	0
80	0	19.23	120	62	0	0	1	0	0	1	0	1	0	0		9.5	3	0.73	58.4	4.5	4.41	3.06	0.585034		136.7655924	0
86	0	25.27	99	49	0	0	1	0	1	0	0	1	1	1	236.3	9.5	3.7	1.28	55	4.6	4.37	2.82	0.636156	10.0923	142.0714381	0
84	0	20.35	99	59	0	0	0	0	1	1	0	1	1	1	56.9	10.7	3.5	0.92	56	5.83	4.06	2.73	0.581281		107.3516176	0
82	0	19.13	120	100	0	1	1	1	1	1	0	1	1	1	354.6	11.2	3.2	1.36	52	5.5	3.59	2.57	0.768802		116.4043548	1
66	1	25.92	129	76	0	0	0	0	1	1	0	1	0	1	56.5	15.1	4	0.4	63.1	5.1	4.93	3.24	0.438134		135.8692547	0
84	0	22.31	133	69	1	0	1	0	1	1	0	0	1	0	239.6	14.8	4	1.23	55	5.46	5.16	3.58	0.478682		157.6030297	0
74	1	19.83	107	88	0	0	1	0	1	1	0	0	1	1	161.8	12.7	3.7	1.23	55.17	5.04	4.13	2.96	0.472155	8.07012	101.426811	0
85	1	15.61	121	55	0	0	1	0	0	1	0	1	1	1		10		0.76	64.1	2.55	5.26	3.41	0.414449		205.0863085	0
94	1	19.59	113	90	1	1	0	0		1	0	1	0	1		8	2.9	4.33	70.1	3.47	4.11	2.5	0.459854		92.85997682	1
87	0	14.18	97	53	0	1	0	0	1	0	0	0	1	1	185.8	10.8	2.9	0.99	54.99	4.2	4.55	3.2	0.287912	9.49604	67.38761189	1
82	0	20.58	99	49	0	0	1	1	1	1	0	0	1	1	86.1	13.1	3.3	0.87	53.4	6.19	4.69	3.4	0.5629		151.0976037	0
83	0	24.68	108	51	0	0	1	1	1	1	0	0	0	1	302.9	12.4	4.4	1.42	58.4	4.85	4.58	3.17	0.469432		109.1128237	0
89	1	16.4	117	81	1	0	1	0	0	1	0	0	0	1	723.9	11.1	3.5	1.8	79	5.3	4.58	2.57	0.580786		202.8749749	1
91	1	17.93	117	41	1	0	0	0	0	1	0	0	0	1		10.5	3.1	1.32	69.3	3.6	5.82	3.52	0.343643		189.8669975	1
86	0	27.21	150	80	0	0	0	0	1	0	0	0	0	0	121.4	10.4	2.8	1.31	50.13	5.57	5.83	3.91	0.379074	12.67	160.3831743	0
79	0	18.48	95	62	1	1	1	0	1	0	0	0	0	1	505.1	9.8	2.6	3.38	80.2	4.9	4.15	2.14	0.559036		110.1846698	1
83	0	20.55	107	72	0	0	0	0	1	1	0	1	1	1	560.1	10	3.1	2.2	57.8	5.36	5.21	3.612	0.305566		97.34026826	0
63	1	15.15	76	41	1	1	0	0	0	0	0	0	0	0	145	10.3	3.8	0.53	72	3.4	3.901	2.754	0.369392		59.91515946	0
80	0	18.11	140	52	1	0	1	1	0	1	1	1	0	0	215.5	9	3.7	3.63	74.9	3.07	4.274	2.42	0.549836		135.6016237	1
68	0	21.55	109	59	0	0	1	0	1	0	0	1	1	1	291.2	14	4.3	1.08	53	5.2	4.866	3.059	0.386354		98.50443207	0
73	0	23.03	106	62	0	0	1	0	1	1	0	1	0	1	411.5	13.5	3.7	1.31	55	6.17	5.73	4.16	0.30192	9.67942	115.6866885	0
74	0	15.62	99	66	0	0	0	1	0	0	0		1	1	150.3	16.2	3.7	1.02	76.7	2.43	3.468	1.927	0.500577		63.12496848	0
59	0	19.06	101	53	0	0	1	0	1	1	0	1	1	1	158.8	14.5	3.9	0.87	57	4.27	5.393	4.021	0.342481		120.5526375	0
55	0	21.78	85	51	0	0	1	0	1	1	0	1	1	1	42	16.7	4.2	1.34	55.6	3.8	5.15	3.65	0.493204		152.3697199	0
83	1	17.91	110	68	1	1	0	0	1	0	0	1	0	1		10.2		1.36	77.4	4.66	3.932	2.144	0.405646		69.63221957	0
64	0	21.38	84	53	0	0	0	1	1	0	0	1	1	1		9	1.7	1.15	53	3.8	4.83	3.58	0.403727		104.6781855	0
80	1	15.79	129	84	1	1	1	0	1	1	0	1	1	1	269.2	9.5	2.7	1.01	69	4.49	3.32	2.07	0.63253		82.91361472	0
85	0	19.89	84	44	1	1	1	1	1	1	0	1	1	1	431.8	11.3	3.2	1.51	51	4.3	4.14	2.94	0.57971		112.9191475	0
46	0	20.35	107	85	1	0	1	0	0	0	0	0	1	1		9	2.6	0.55	74.7		4.23	2.41	0.352246		63.94299909	0
74	1	26.58	130	76	0	0	1	1	0	1	0	1	0	1		9.4	3.1	3.32	60.1	4.9	4.05	2.77	0.676543		133.1072528	0
69	1	19.35	108	52	0	0	0	0	0	0	0	0	1	1	76.2	11.7	4.8	0.8	78.7	3.6	4.4	2.33	0.466591		111.9621583	0
77	0	27.58	118	53	0	1	0	0	1	1	0	0	1	1	24.5	11.8	4.2	1.54	70.11	7.75	4.25	2.58	0.414118	0	73.2008001	1
86	1	19.68	75	54	0	1	1	0	1	1	0	0	1	1	77.8	11.6	2.9	1.19	53	6.22	4.276	2.959	0.429607		96.18995244	1
74	0	19.57	91	59	0	1	1	0	1	1	0	1	1	1	156.7	9	4	1.95	53	5.68	4.263	2.802	0.586911		126.8292205	1
78	1	16.92	79	52	0	1	0	0	0	1	0	1	1	0	207.8	10.1	3.7	1.26	67.5	3.8	4.37	2.74	0.514874		130.5551984	0
81	1	24.22	152	70	0	0	1	1	1	1	0	0	1	1	457.7	11	3.3	0.97	55.97	5.17	3.84	2.18	0.872396	33.9587	178.0367238	0
84	0	21.55	102	52	0	0	1	0	0	1	0	1	1	1	309.6	10.8	3.4	0.69	50	5.53	6.13	4.56	0.314845	14.346	164.1960115	0
84	1	19.54	111	61	0	0	1	1	1	1	0	0	0	1	167.5	10.5		0.78	59	3.1	5.5	4	0.327273	23.565	143.9568131	0
85	1	20.28	130	83	0	0	1	0	1	1	0	0	0	1	160.4	13.6	3.4	1.16	73	6.45	4.36	2.9	0.461009		88.17706984	0
67	0	24.79	132	63	0	1	1	1	0	0	0	0	1	1		12.3	3.3	1.32	70	4.72	4.85	3.03	0.476289		118.5879121	0
75	1	37.55	113	67	0	0	1	0	0	1	0	1	1	1	95.2	11.4	3.6	0.88	58	4.54	4.98	3.21	0.48996		141.6274188	0
67	0	22.49	110	65	0	1	1	0	1	1	0	0	1	1	28.9	13	3.8	0.72	61	6.99	5.35	3.06	0.407477		128.855169	0
82	1	25.14	132	71	0	1	1	1	1	1	0	1	1	1	240.1	10.3	3.4	0.8	51	6.17	4.89	2.85	0.439673		142.5075419	0
59	0	17.76	103	64	0	0	1	0	0	0	0	1	1	1	539.9	8.9	3	1.08	80.92	4.7	4.31	2.19	0.450116	13.0772	97.84384815	0
81	0	24.3	143	70	0	0	1	1	1	1	0	1	0	1	471.3	10	2.7	1.74	50	5.08	5.41	3.53	0.473198		179.1883884	1
96	1	18.48	118	66	0	0	1	0	1	1	0	0	0	1	238.9	10.2	3.3	1.24	59	4.65	4.28	2.85	0.640187		177.8020432	0
74	0	22.47	125	65	0	1	1	1	1	1	0	1	1	1	74.6	13.7	4.4	1.47	57	4.89	4.96	2.88	0.407258		105.0913756	0
83	1	20.64	134	72	0	0	1	0	1	1	0	0	0	0	93	11.7	3.6	0.68	64	4.37	4.04	2.37	0.527228		111.281154	0
84	1	18.19	125	86	0	0	1	0	1	1	0	1	0	0	259.2	11.8	3.7	1.27	65.47	4.52	4.46	2.86	0.466368	15.0899	127.4055079	0
94	0	15.47	112	59	0	0	1	0	1	1	0	0	0	1	193.4	9	3.5	1.63	53	5.03	4.14	2.96	0.509662		108.0989246	1
95	1	19.81	104	52	0	0	1	0	1	1	0	1	1	1		11.8	3.4	0.87	50	4.77	4.29	2.74	0.386946		78.4440021	0
54	1	30.52	138	95	0	0	1	0	0	1	0	0	0	0		13.1	3.7	1.86	63	3.24	5.13	3.69	0.682261		257.9596008	0
65	0	24.23	125	69	0	0	0	1	1	0	0	1	0	0	135.5	14.5	3.8	0.69	61	4.93	4.33	2.55	0.549654		105.2572902	0
91	0	20.66	103	59	1	1	1	0	1	1	0	1	1	1	244.3	10.7	2.7	1.06	59.6	4.07	4.77	2.93	0.402516		112.5239115	1
87	0	16.32	129	79	1	0	0	0	1	1	0	1	1	1	441.1	10.4	3.4	0.85	68.1	4.53	4.4	2.74	0.409091		101.9215725	1
103	1	24.07	133	62	0	1	1	0	0	0	0	1	1	1	266.7	9.3	3.5	1.78	77.1	5.17	4.62	2.51	0.450216		122.3967156	0
87	0	19.29	106	60	1	1	0	0	1	0	0	0	0	1	60.6	8.7	3.5	2.91	62	7.62	4.96	3.26	0.433468		133.9747858	1
71	1	18.3	114	75	0	1	0	0	1	0	0	1	1	1	57.6	13.9	4.5	0.63	77.7	4.68	4.04	2.19	0.517327		110.367096	0
66	1	19.62	81	52	0	1	0	0	1	1	0	1	1	1	125.4	10.6	2.9	0.79	61.9	4.36	4.74	3.16	0.390295		100.0840762	0
72	1	20.56	100	53	0	1	1	0	1	1	0	1	0	1	1202.8	9.1	3.7	1.53	76.9	5.3	4.98	2.7	0.399598	13.0655	129.2659383	0
81	0	23.54	152	79	0	1	1	0	1	0	0	1	1	1		12.2	3.5	1.52	70.8	5	5.22	3.11	0.457854		150.0454915	0
85	1	18.71	115	80	0	0	0	0	1	1	0	0	0	1	74.3	10.7	3.8	0.52	53	6.08	4.65	3.09	0.449462		140.0800939	0
85	1	25.62	115	67	0	0	1	1	1	1	0	1	1	1		12.6	3.9	0.81	64	5.34	4.06	2.64	0.529557		103.6517758	0
86	1	18.53	134	81	0	0	1	1	1	1	0	0	1	1	129.2	11.1	3.8	0.96	66	5	4.8	3	0.416667	12.9429	143.6268794	0
83	1	28.63	115	84	0	0	1	0	1	1	0	1	1	1	110.6	10.6	2.8	0.91	60	5.2	3.8	2.7	0.631579	8.7244	116.0461353	0
88	0	17.2	120	67	0	0	1	0	1	1	0	1	0	1	89.4	11.7	4	1	83	4.2	4.5	2.5	0.466667	14.7704	126.571294	0
92	1	25.16	131	70	0	0	1	0	1	0	0	1	0	1	39.4	10.7	3.2	1.54	74	4.8	3.8	2.3	0.605263	23.3211	101.6686812	0
85	0	25.84	105	54	0	1	0	0	1	1	0	1	1	1	222.1	11	3.2	1.37	51	6.3	6.5	5.3	0.323077	14.5479	188.9500294	1
